# Supplementary material for: Quality Evaluation of Atractylodis Macrocephalae Rhizoma Based on Combinative Method of HPLC Fingerprint, Quantitative Analysis of Multi-Components and Chemical Pattern Recognition Analysis
Source: Molecules. 2021 Nov 25;26(23):7124. doi: 10.3390/molecules26237124 (PMC8658834; doi:10.3390/molecules26237124)
Supplement: Supplementary file 1 [file molecules-26-07124-s001.zip]

Archive with 1 entries (1 files):
- molecules-1432204-supplementary.pdf
